# Supplementary material for: Analysis of KSHV B lymphocyte lineage tropism in human tonsil reveals efficient infection of CD138+ plasma cells
Source: PLoS Pathog. 2020 Oct 19;16(10):e1008968. doi: 10.1371/journal.ppat.1008968 (PMC7595638; doi:10.1371/journal.ppat.1008968)
Supplement: S2 Table — Values derived from flow cytometry analysis for overall B cell lineage frequencies in Mock and KSHV-infected cultures at 3 days post-infection. Abbreviations and lineage definitions are as in S1 Table comments. (XLSX) [file ppat.1008968.s003.xlsx]

## Sheet: S2_Table
CD19B	CD19_PC	AllB	All_PC	DN	Mem	Na	NE	GC	PB	Trans	DP	DPPC	Sample	Cond
1.74	4.64	49.6	0.95	5.88	7.95	2.4	2.7	42.6	13.7	23.8	47.6	0.82	ND11	Mock
1.2	2.02	53.7	0.45	4.61	5.96	2.39	2.43	33.3	22.4	28.5	52.4	0.42	ND11	Mock
1.45	5.51	49.6	1.95	4.96	8.45	1.52	2.73	45	15.1	20.4	48.1	1.82	ND11	KSHV
0.98	6.98	57	1.81	4.15	6.18	2.23	3.51	34.8	20.9	26.5	55.9	1.73	ND11	KSHV
1.11	0.35	84.1	0.37	10.5	40.9	20.1	28.5	19.9	7.11	64	83	0.37	ND12	Mock
1.23	0.37	85.8	0.39	10.2	41.2	21.2	27.3	19.6	5.76	65	84.6	0.39	ND12	Mock
1.14	3.23	86.5	0.36	9.86	43.1	20.7	26.4	20.5	5.99	63.5	85.3	0.32	ND12	KSHV
1.39	2.35	85.4	0.43	9.88	44	22.6	23.5	21.8	5.92	62.8	84	0.39	ND12	KSHV
1.38	0	55	0.25	4.27	5.65	2.89	2.26	47.8	8.41	28.6	53.4	0.26	ND14	Mock
0.76	0	57.2	0.56	3.67	7.13	1.67	3.23	48.4	8.8	26.5	56.3	0.57	ND14	KSHV
2.53	0	87.7	0.16	1.61	57.4	8.73	32.3	19.2	0.7	62.8	85.2	0.16	ND15	Mock
2.38	1.02	85.7	0.28	1.94	58	9.89	30.2	18.8	0.86	60.4	83.3	0.25	ND15	KSHV
1.63	0	80.7	0.21	8.77	32.1	25.8	33.4	31.5	1.78	56.8	79.1	0.21	ND18	Mock
1.05	1.23	82.9	0.29	10.3	35	21.6	33.1	33.6	2.82	55.7	81.8	0.27	ND18	KSHV
0.47	1.67	88.2	0.12	5.2	23	39	32.8	16.1	0.8	74.9	87.7	0.12	ND19	Mock
0.61	16.7	86	0.3	4.18	29.4	31.3	35.1	16.8	0.99	71.7	85.3	0.18	ND19	KSHV
0.27	3.12	84	0.21	6.94	30.8	24	38.2	16.4	0.76	74	83.7	0.2	ND20	Mock
0.43	3.64	83.5	0.39	6.14	33.9	21.6	38.4	16.9	0.8	72.2	83.1	0.38	ND20	KSHV
8.19	0.82	85.4	1.13	1.84	9.28	1.08	5.3	38.4	6.01	37.1	76.5	1.18	ND21	Mock
5.55	0	82.9	1.89	1.76	9.73	1.29	4.74	37.5	6.48	36.5	77	2.03	ND21	KSHV
0.91	0	54.4	0.36	1.56	3.36	3.4	2.2	34.1	13.5	41.5	53.3	0.37	ND23	Mock
1.02	1.41	57.3	0.4	1.4	2.96	2.93	2.13	32.7	18.2	39.2	56.1	0.38	ND23	Mock
0.58	3.12	41.8	0.79	1.7	4.28	2.31	2.27	38.6	16.5	33.4	41.1	0.75	ND23	KSHV
0.77	2.44	48.3	0.39	1.36	3.85	2.6	2.53	36.5	17.2	35.5	47.5	0.36	ND23	KSHV
0.69	2.74	53.2	1.19	4.11	4.52	3.94	2.27	43.9	16.2	23.8	52.5	1.17	ND25	Mock
0.74	0	56	0.23	4.53	2.94	7.31	1.73	40.5	11.3	31.4	55.2	0.23	ND25	KSHV
0.23	0	54.1	1.03	1.2	1.33	1.11	0.6	24.7	27.5	42.6	53.9	1.03	ND26	Mock
0.14	0	56.3	0.65	0.76	0.97	1.59	0.76	20.8	30.1	44.3	56.1	0.65	ND26	Mock
0.2	0	57.8	0.7	1.13	1.48	1.3	1	34	20.7	39.8	57.6	0.7	ND26	KSHV
0.38	0	49.5	1.25	1.68	1.64	1.73	1.06	31.4	24.1	37.2	49.1	1.26	ND26	KSHV
1.76	0.37	80.5	0.29	1.5	1.69	2.73	1.04	36.6	9.3	46.9	78.6	0.29	ND27	Mock
2.14	0	70.4	0.49	2.47	2.61	2.13	1.5	53.7	6.61	30.4	68	0.51	ND27	KSHV
2.73	0	85.8	0.56	4.03	26	8.8	7.68	10.6	0	41.3	84	0.57	ND31	Mock
3.92	0	85.6	0.84	3.74	24.2	8.97	5.33	12.9	0	43.3	82.3	0.87	ND31	KSHV
2.57	1.36	83.3	0.36	3.25	7.43	4.33	0.62	16.6	0.54	66	80.4	0.33	ND32	Mock
2.25	1.6	83.5	0.47	2.78	7.14	4.35	1.03	15.8	0.73	67	80.9	0.44	ND32	Mock
1.9	1.5	88.2	0.22	2.99	6.98	4.12	1.02	16.5	0.79	66.6	86	0.19	ND32	KSHV
1.63	1.25	87.9	0.31	2.72	7.28	4.01	1.21	16.9	0.82	66.1	86	0.28	ND32	KSHV
3.56	0.24	91.2	0.39	2.56	6.73	4	1.96	19.7	1.27	62.8	87.5	0.39	ND33	Mock
3.65	0.16	94.1	0.36	2.21	5.25	4.61	1.92	16.5	1.03	67.5	90.5	0.37	ND33	KSHV
1.15	0.72	93.1	0.24	1.93	6.65	16.6	7.18	11.9	0.89	54.8	91.9	0.24	ND39	Mock
1.06	0.6	94.2	0.32	1.89	6.41	13.7	6.89	12.7	1.07	57.2	93.2	0.32	ND39	Mock
1.23	1.05	93.1	0.53	1.79	6.83	13	6.9	14.1	1.16	55.9	91.9	0.52	ND39	KSHV
1.15	1.98	92.9	0.35	2.38	6.36	12.3	7.13	14	1.47	56.2	91.7	0.33	ND39	KSHV
0.37	3.51	69.9	0.62	5.6	54	10.8	29.5	25.3	3.02	51.5	69.5	0.61	ND4	Mock
0.44	5.38	67.4	0.83	4.42	54.9	10.1	30.6	26.2	3.19	49.2	66.9	0.8	ND4	Mock
0.54	7.45	70.4	1.15	4.02	52.3	11.9	31.8	23.1	1.91	49.9	69.8	1.1	ND4	KSHV
0.72	8.26	69.3	0.94	3.96	55.2	9.32	31.5	25.5	2.33	48.1	68.5	0.87	ND4	KSHV
7.34	0	82.1	0.14	1.61	9.52	12.8	6.76	9.84	0.45	59	74.7	0.16	ND40	Mock
9.29	0	78.5	0.17	1.49	11.7	14	5.85	11.8	0.36	54.8	69.2	0.19	ND40	Mock
6.11	0.84	80.4	0.34	3.07	10.1	11	4.87	14.3	0.54	55.6	74.2	0.29	ND40	KSHV
6.76	2.42	84.1	0.39	1.93	9.42	15.7	7.57	8.14	0.097	56.9	77.3	0.16	ND40	KSHV
3.68	0.42	83.4	0.2	1.68	22.8	12.4	8.5	17.3	0.39	36.2	79.5	0.19	ND41	Mock
5.12	0.19	81.6	0.39	2.9	24.1	8.92	8.29	24.7	0.62	29.6	76.2	0.4	ND41	Mock
5.98	0.092	85.1	0.35	2.8	21.2	12	7.92	23.3	0.57	31.3	78.8	0.36	ND41	KSHV
6.63	0.5	88	0.82	2.3	22.1	11.9	7.31	25.8	1.02	28.1	81	0.85	ND41	KSHV
1.18	3.66	69.3	0.89	1.43	11.2	5.49	3.95	23.6	3	50.4	68.1	0.84	ND42	Mock
0.84	1.39	70.1	0.65	1.86	10.6	5.89	5.44	21.2	1.48	52.7	69.3	0.64	ND42	Mock
1.13	8.86	71.2	1.43	1.57	10.9	5.68	5.32	22.2	3.04	49.8	70.1	1.31	ND42	KSHV
1.06	9.43	66.3	1	1.18	10.3	4.48	4.66	22.4	3.72	52	65.2	0.83	ND42	KSHV
0.72	0	89.2	0.45	1.74	9.42	26.3	17.3	8.43	0.19	35.8	88.5	0.46	ND43	Mock
1.13	3.57	93.4	0.4	1.65	8.19	25	16	10.5	0.22	37.5	92.1	0.36	ND43	KSHV
6.24	0.96	52.2	0.78	3.97	23.2	7.31	7.54	31.1	1.83	23.8	45.7	0.76	ND44	Mock
6.96	1.87	54.3	0.84	2.83	23	6.61	5.52	36.8	2.11	21.6	46.9	0.69	ND44	KSHV
2.07	0.81	50.3	1.47	6.23	20.7	5.63	5.83	35.6	1.54	22	48.1	1.51	ND45	Mock
1.22	4.35	44.4	2.06	5.6	19	4.09	4.8	42.3	1.94	19.5	43.2	2	ND45	KSHV
1.73	1.96	90.7	0.84	2.1	10.5	27.7	10.9	5.92	0.09	42.3	89	0.82	ND46	Mock
2.38	1.28	90.4	0.95	1.93	10.8	27	11.4	5.51	0.13	42.6	88	0.94	ND46	Mock
2.89	2.14	91.4	0.88	1.94	10.5	28.5	11.7	5.27	0.15	41.2	88.5	0.84	ND46	KSHV
2.84	2.79	89.6	1.56	2.37	11.4	23.4	11	7.24	0.16	43.1	86.7	1.51	ND46	KSHV
5.69	0.63	83.4	1.51	2.11	30	3.38	8.82	31	1.51	21.5	77.7	1.57	ND47	Mock
5.1	1.62	89.1	2.32	3.25	26.1	4.68	7.4	28.3	1.48	26.5	84	2.36	ND47	KSHV
2.9	0.62	84.3	1.48	2.63	15	3.62	6	37.3	2.09	31.8	81.4	1.52	ND48	Mock
3.13	1.11	84.4	1.47	2.72	14.8	3.28	5.8	36.8	1.9	33.1	81.2	1.49	ND48	Mock
2.04	4.82	84.6	1.64	2.31	14.1	2.63	5.68	37.2	3.54	32.8	82.5	1.56	ND48	KSHV
1.66	1.7	79.7	1.36	2.43	13	2.33	4.8	40.4	3.99	31.6	78.1	1.35	ND48	KSHV
4.98	1.56	41.6	1.69	5.62	44.9	25.3	12.9	3.56	0.19	5.62	36.4	1.71	ND49	Mock
4.89	14.1	68.8	2.66	4.22	33.2	27.6	14.8	3.77	0	13.7	63.7	1.8	ND49	KSHV
3.28	0.57	92	0.8	2.72	21.5	17.2	18.1	13.7	0.21	25.4	88.6	0.81	ND50	Mock
3.19	1.39	92.2	1.11	2.89	22.6	20	19.4	11.4	0.14	22.3	88.8	1.1	ND50	Mock
3.3	1.43	92	1.72	3.19	22.7	17.7	17	13.5	0.25	23.7	88.4	1.73	ND50	KSHV
2.13	1.05	91.7	1.47	2.88	20.9	14.8	14.9	18	0.33	26.4	89.5	1.47	ND50	KSHV
8.16	0.24	94.6	0.35	1.27	8.93	8.4	5.04	21.9	1.15	52	86	0.36	ND51	Mock
10.1	0.049	94.2	0.31	1.22	9.73	9.32	5.29	23.2	1.03	49	83.6	0.35	ND51	Mock
6.54	0.37	96.2	0.8	0.99	8.84	7.2	5.2	22	2.02	52.1	89.1	0.83	ND51	KSHV
8.36	0.045	96.6	0.54	1.16	9.5	8.5	5.82	21.8	1.38	50.6	87.8	0.59	ND51	KSHV
1.15	3.77	60.6	2.14	2	21	3.75	12.5	21.3	4.21	33	59.5	2.11	ND52	Mock
1.64	1.68	80.5	1.5	2.39	15.2	2.92	6.66	33.2	7.58	30.5	78.9	1.49	ND52	KSHV
1.38	0.88	94.8	0.31	1.38	6.05	15.5	18	8.21	1.18	49.4	93.4	0.3	ND53	Mock
1.15	4.52	93.9	0.62	1.38	6.34	12.4	17.1	9.6	1.51	51.1	92.8	0.57	ND53	KSHV
3.48	0.39	92.7	0.14	0.82	7.01	9.83	4.85	7	0.38	70.1	89.2	0.13	ND54	Mock
3.77	0.74	91.8	0.75	1	8.56	15.4	5.38	7.19	0.28	61.6	88	0.74	ND54	KSHV
7.05	0.52	90.7	0.76	1.85	11.3	3.05	6.08	17.1	3.17	56.6	83.6	0.78	ND55	Mock
6.23	0.91	92.2	1.59	1.91	9.72	3.35	5.12	17.5	2.45	58.3	86	1.63	ND55	KSHV
1.7	3.06	53	2.29	3.86	28.7	4.58	7.96	21.6	1.11	29.8	51.3	2.27	ND56	Mock
1.88	4.35	53.1	2.26	3.74	28.3	4.31	9.28	23.2	1.38	27.2	51.2	2.18	ND56	KSHV
2.58	0	82.2	0.78	2.58	17.8	14.4	13.3	8.69	0.14	42.3	79.6	0.81	ND57	Mock
3.22	3.6	82.6	1.86	2.42	19.7	14	13.7	10.7	0.07	37.4	79.4	1.79	ND57	KSHV
0.74	2.27	82.4	0.97	1.07	7.13	2.57	1.12	14.2	1.21	71.7	81.6	0.96	ND58	KSHV
1.28	0.89	82.8	0.62	1.14	7.35	2.81	1.11	13.4	1.09	72.5	81.6	0.61	ND58	Mock
0.21	8.89	67	1.23	2.67	3.88	1.07	0.7	19.3	3.18	67.9	66.8	1.21	ND59	KSHV
0.35	4.65	70.9	0.78	2	4.36	1.04	0.6	18.9	3.7	68.6	70.6	0.76	ND59	Mock
0.18	10.7	72.2	0.71	0.93	4.47	1.53	0.76	19.4	1.79	70.4	72.1	0.68	ND60	KSHV
0.23	2.04	74.8	0.52	0.92	4.34	1.73	0.95	18.1	1.45	72	74.6	0.52	ND60	Mock
0.2	11.7	69	1.3	0.76	5.3	0.76	0.83	28.2	4.61	58.2	68.8	1.27	ND61	KSHV
0.17	15.4	67.4	0.81	0.85	5.27	0.71	0.73	27.2	4.88	59.6	67.3	0.77	ND61	Mock
0.099	12.1	68.4	1.59	4.52	10.5	4.17	3.46	30.3	3.35	42.1	68.3	1.58	ND62	KSHV
0.094	0	74.7	0.63	4.45	10.7	4.98	3.94	25.9	3	46.4	74.6	0.63	ND62	Mock
0.23	11	86.6	0.79	1.18	5.92	1.1	0.22	10.9	6.9	73	86.3	0.76	ND63	KSHV
0.26	6.42	84.7	0.55	1.31	6.72	0.99	0.24	11.4	9	69.8	84.5	0.53	ND63	Mock
0.41	8.82	81.8	1.26	0.95	9.4	0.95	1.08	33.2	2.48	50.7	81.4	1.22	ND64	KSHV
0.58	3.33	79.7	0.54	0.94	9.87	1.05	1.02	30.4	1.95	54.2	79.2	0.52	ND64	Mock
0.22	37.5	91.5	0.44	0.41	7.24	2.47	3.26	12.9	0.29	72.9	91.3	0.35	ND65	KSHV
0.18	0	89	0.52	0.24	8.56	1.86	3.13	14.7	0.28	70.7	88.8	0.52	ND65	Mock
0.51	2.6	74.8	1.18	2.85	6.35	1.05	0.89	16.4	3.63	67.6	74.3	1.17	ND66	KSHV
1.11	1.54	77.6	0.63	3.13	5.6	1.45	0.79	14.4	2.58	71.4	76.5	0.61	ND66	Mock
